# Supplementary material for: Mycorrhizal Symbiosis and Local Adaptation in Aster amellus: A Field Transplant Experiment
Source: PLoS One. 2014 Apr 7;9(4):e93967. doi: 10.1371/journal.pone.0093967 (PMC3977983; doi:10.1371/journal.pone.0093967)
Supplement: Table S1 — Data from: Mycorrhizal symbiosis and local adaptation in Aster amellus : a field transplant experiment. (XLS) [file pone.0093967.s001.xls]

## Sheet: survival
nohelp	mark	block	Rt	Ro	St	So	surv2009
1	1	1	K	S	K1	S2	0
2	2	1	K	K	K1	K1	0
3	3	1	K	K	K1	K2	0
4	5	1	K	K	K1	K3	0
5	4	1	K	S	K1	S1	0
6	6	1	K	S	K1	S3	0
7	7	1	K	K	K1	K1	0
8	8	1	K	K	K1	K2	0
9	9	1	K	S	K1	S2	0
10	10	1	K	S	K1	S3	0
11	11	1	K	S	K1	S1	1
12	12	1	K	K	K1	K3	0
13	13	1	K	K	K1	K1	0
14	14	1	K	S	K1	S3	0
15	15	1	K	S	K1	S1	0
16	16	1	K	K	K1	K2	0
17	17	1	K	K	K1	K3	0
18	18	1	K	S	K1	S2	0
19	19	1	K	S	K1	S1	0
20	20	1	K	S	K1	S2	0
21	21	1	K	K	K1	K2	0
22	22	1	K	K	K1	K3	0
23	23	1	K	S	K1	S3	1
24	24	1	K	K	K1	K1	0
25	25	1	K	K	K1	K1	0
26	26	1	K	S	K1	S3	0
27	27	1	K	S	K1	S1	0
28	28	1	K	K	K1	K2	0
29	29	1	K	K	K1	K3	0
30	30	1	K	S	K1	S2	0
31	31	2	K	K	K1	K1	0
32	32	2	K	S	K1	S2	0
33	33	2	K	K	K1	K3	0
34	34	2	K	S	K1	S3	0
35	35	2	K	S	K1	S1	0
36	36	2	K	K	K1	K2	1
37	37	2	K	S	K1	S1	0
38	38	2	K	K	K1	K1	0
39	39	2	K	S	K1	S3	0
40	40	2	K	K	K1	K3	0
41	41	2	K	K	K1	K2	0
42	42	2	K	S	K1	S2	0
43	43	2	K	S	K1	S2	1
44	44	2	K	K	K1	K2	0
45	45	2	K	K	K1	K1	0
46	46	2	K	K	K1	K3	0
47	47	2	K	S	K1	S1	0
48	50	2	K	S	K1	S1	0
49	51	2	K	K	K1	K2	0
50	52	2	K	K	K1	K3	0
51	53	2	K	S	K1	S2	0
52	54	2	K	S	K1	S3	0
53	55	2	K	K	K1	K2	0
54	56	2	K	K	K1	K1	1
55	57	2	K	S	K1	S1	0
56	58	2	K	S	K1	S2	1
57	59	2	K	K	K1	K3	0
58	60	2	K	S	K1	S3	0
59	61	3	K	S	K1	S2	0
60	62	3	K	K	K1	K2	0
61	63	3	K	K	K1	K1	0
62	64	3	K	S	K1	S1	0
63	65	3	K	K	K1	K3	0
64	66	3	K	S	K1	S3	0
65	67	3	K	K	K1	K2	0
66	68	3	K	S	K1	S1	0
67	69	3	K	S	K1	S3	0
68	70	3	K	K	K1	K1	1
69	71	3	K	K	K1	K3	1
70	72	3	K	S	K1	S2	1
71	73	3	K	S	K1	S3	1
72	74	3	K	K	K1	K2	1
73	77	3	K	K	K1	K3	0
74	78	3	K	K	K1	K1	1
75	79	3	K	K	K1	K3	0
76	80	3	K	S	K1	S3	0
77	81	3	K	K	K1	K1	0
78	82	3	K	S	K1	S2	1
79	83	3	K	S	K1	S1	1
80	84	3	K	K	K1	K2	0
81	85	3	K	S	K1	S2	0
82	86	3	K	K	K1	K1	0
83	87	3	K	S	K1	S1	0
84	88	3	K	K	K1	K3	0
85	89	3	K	S	K1	S3	1
86	90	3	K	K	K1	K2	0
87	97	4	K	K	K1	K1	0
88	98	4	K	K	K1	K3	0
89	101	4	K	S	K1	S3	0
90	102	4	K	K	K1	K2	1
91	103	4	K	S	K1	S3	0
92	104	4	K	K	K1	K2	1
93	105	4	K	K	K1	K3	1
94	106	4	K	S	K1	S1	0
95	107	4	K	S	K1	S2	1
96	108	4	K	K	K1	K1	0
97	109	4	K	K	K1	K1	0
98	110	4	K	S	K1	S2	1
99	112	4	K	S	K1	S1	1
100	114	4	K	K	K1	K2	1
101	115	4	K	K	K1	K3	1
102	117	4	K	S	K1	S3	1
103	118	4	K	K	K1	K2	1
104	120	4	K	K	K1	K1	1
105	122	5	K	S	K1	S2	0
106	125	5	K	K	K1	K1	1
107	126	5	K	S	K1	S3	0
108	127	5	K	K	K1	K1	0
109	128	5	K	K	K1	K3	1
110	129	5	K	S	K1	S1	0
111	130	5	K	S	K1	S2	1
112	136	5	K	S	K1	S1	1
113	138	5	K	S	K1	S3	0
114	140	5	K	S	K1	S1	0
115	147	5	K	K	K1	K2	1
116	150	5	K	K	K1	K3	0
117	1	11	K	S	K3	S2	0
118	2	11	K	K	K3	K1	1
119	3	11	K	K	K3	K2	1
120	4	11	K	S	K3	S1	0
121	5	11	K	K	K3	K3	1
122	6	11	K	S	K3	S3	0
123	7	11	K	K	K3	K1	1
124	8	11	K	K	K3	K2	1
125	9	11	K	S	K3	S2	0
126	10	11	K	S	K3	S3	1
127	11	11	K	S	K3	S1	0
128	12	11	K	K	K3	K3	1
129	13	11	K	K	K3	K1	1
130	14	11	K	S	K3	S3	0
131	15	11	K	S	K3	S1	0
132	17	11	K	K	K3	K3	0
133	18	11	K	S	K3	S2	0
134	19	11	K	S	K3	S1	0
135	20	11	K	S	K3	S2	0
136	21	11	K	K	K3	K2	0
137	22	11	K	K	K3	K3	1
138	23	11	K	S	K3	S3	0
139	24	11	K	K	K3	K1	1
140	25	11	K	K	K3	K1	1
141	26	11	K	S	K3	S3	1
142	27	11	K	S	K3	S1	1
143	28	11	K	K	K3	K2	1
144	29	11	K	K	K3	K3	0
145	30	11	K	S	K3	S2	0
146	31	12	K	K	K3	K1	1
147	32	12	K	S	K3	S2	1
148	33	12	K	K	K3	K3	1
149	34	12	K	S	K3	S3	0
150	35	12	K	S	K3	S1	1
151	36	12	K	K	K3	K2	0
152	37	12	K	S	K3	S1	1
153	38	12	K	K	K3	K1	1
154	39	12	K	S	K3	S3	0
155	40	12	K	K	K3	K3	0
156	41	12	K	K	K3	K2	0
157	42	12	K	S	K3	S2	1
158	43	12	K	S	K3	S2	0
159	44	12	K	K	K3	K2	1
160	45	12	K	K	K3	K1	1
161	46	12	K	K	K3	K3	0
162	47	12	K	S	K3	S1	0
163	48	12	K	S	K3	S3	1
164	49	12	K	K	K3	K1	0
165	50	12	K	S	K3	S1	1
166	51	12	K	K	K3	K2	1
167	52	12	K	K	K3	K3	1
168	53	12	K	S	K3	S2	1
169	55	12	K	K	K3	K2	1
170	56	12	K	K	K3	K1	1
171	57	12	K	S	K3	S1	1
172	58	12	K	S	K3	S2	1
173	59	12	K	K	K3	K3	1
174	60	12	K	S	K3	S3	0
175	61	13	K	S	K3	S2	1
176	62	13	K	K	K3	K2	1
177	63	13	K	K	K3	K1	0
178	64	13	K	S	K3	S1	0
179	65	13	K	K	K3	K3	0
180	66	13	K	S	K3	S3	1
181	67	13	K	K	K3	K2	1
182	68	13	K	S	K3	S1	1
183	69	13	K	S	K3	S3	1
184	70	13	K	K	K3	K1	1
185	71	13	K	K	K3	K3	0
186	72	13	K	S	K3	S2	1
187	74	13	K	K	K3	K2	0
188	75	13	K	S	K3	S2	1
189	76	13	K	S	K3	S1	0
190	77	13	K	K	K3	K3	0
191	78	13	K	K	K3	K1	1
192	79	13	K	K	K3	K3	0
193	80	13	K	S	K3	S3	0
194	81	13	K	K	K3	K1	1
195	82	13	K	S	K3	S2	0
196	83	13	K	S	K3	S1	1
197	84	13	K	K	K3	K2	1
198	85	13	K	S	K3	S2	1
199	86	13	K	K	K3	K1	1
200	87	13	K	S	K3	S1	0
201	88	13	K	K	K3	K3	0
202	89	13	K	S	K3	S3	1
203	90	13	K	K	K3	K2	0
204	91	14	K	S	K3	S2	0
205	92	14	K	K	K3	K1	0
206	93	14	K	K	K3	K3	0
207	94	14	K	S	K3	S3	1
208	95	14	K	S	K3	S1	0
209	96	14	K	K	K3	K2	1
210	97	14	K	K	K3	K1	0
211	98	14	K	K	K3	K3	0
212	99	14	K	S	K3	S1	0
213	100	14	K	S	K3	S2	1
214	101	14	K	S	K3	S3	0
215	102	14	K	K	K3	K2	0
216	103	14	K	S	K3	S3	0
217	104	14	K	K	K3	K2	1
218	105	14	K	K	K3	K3	1
219	106	14	K	S	K3	S1	0
220	107	14	K	S	K3	S2	1
221	108	14	K	K	K3	K1	0
222	110	14	K	S	K3	S2	1
223	111	14	K	K	K3	K3	1
224	112	14	K	S	K3	S1	1
225	114	14	K	K	K3	K2	1
226	115	14	K	K	K3	K3	0
227	118	14	K	K	K3	K2	1
228	121	15	K	S	K3	S1	0
229	122	15	K	S	K3	S2	1
230	123	15	K	K	K3	K2	1
231	124	15	K	K	K3	K3	0
232	125	15	K	K	K3	K1	0
233	126	15	K	S	K3	S3	1
234	127	15	K	K	K3	K1	1
235	134	15	K	K	K3	K1	1
236	144	15	K	K	K3	K1	1
237	128	15	K	K	K3	K3	1
238	129	15	K	S	K3	S1	1
239	130	15	K	S	K3	S2	0
240	131	15	K	S	K3	S3	1
241	132	15	K	K	K3	K2	1
242	133	15	K	S	K3	S2	0
243	135	15	K	K	K3	K3	1
244	136	15	K	S	K3	S1	1
245	137	15	K	K	K3	K2	1
246	138	15	K	S	K3	S3	1
247	139	15	K	K	K3	K3	0
248	140	15	K	S	K3	S1	1
249	141	15	K	S	K3	S3	0
250	142	15	K	K	K3	K2	0
251	143	15	K	S	K3	S2	0
252	145	15	K	S	K3	S2	1
253	147	15	K	K	K3	K2	0
254	148	15	K	S	K3	S3	1
255	149	15	K	S	K3	S1	0
256	150	15	K	K	K3	K3	0
257	1	16	S	S	S1	S2	1
258	2	16	S	K	S1	K1	1
259	3	16	S	K	S1	K2	1
260	4	16	S	S	S1	S1	1
261	5	16	S	K	S1	K3	1
262	6	16	S	S	S1	S3	1
263	7	16	S	K	S1	K1	0
264	8	16	S	K	S1	K2	1
265	9	16	S	S	S1	S2	0
266	10	16	S	S	S1	S3	0
267	11	16	S	S	S1	S1	1
268	12	16	S	K	S1	K3	0
269	13	16	S	K	S1	K1	1
270	14	16	S	S	S1	S3	0
271	15	16	S	S	S1	S1	1
272	16	16	S	K	S1	K2	1
273	17	16	S	K	S1	K3	1
274	18	16	S	S	S1	S2	0
275	19	16	S	S	S1	S1	1
276	20	16	S	S	S1	S2	1
277	21	16	S	K	S1	K2	0
278	22	16	S	K	S1	K3	1
279	23	16	S	S	S1	S3	0
280	24	16	S	K	S1	K1	1
281	25	16	S	K	S1	K1	1
282	26	16	S	S	S1	S3	0
283	27	16	S	S	S1	S1	0
284	28	16	S	K	S1	K2	1
285	29	16	S	K	S1	K3	1
286	30	16	S	S	S1	S2	1
287	31	17	S	K	S1	K1	1
288	32	17	S	S	S1	S2	0
289	33	17	S	K	S1	K3	1
290	34	17	S	S	S1	S3	1
291	35	17	S	S	S1	S1	1
292	36	17	S	K	S1	K2	1
293	37	17	S	S	S1	S1	1
294	38	17	S	K	S1	K1	0
295	39	17	S	S	S1	S3	0
296	40	17	S	K	S1	K3	1
297	41	17	S	K	S1	K2	1
298	42	17	S	S	S1	S2	1
299	43	17	S	S	S1	S2	0
300	44	17	S	K	S1	K2	0
301	45	17	S	K	S1	K1	1
302	46	17	S	K	S1	K3	0
303	47	17	S	S	S1	S1	0
304	48	17	S	S	S1	S3	0
305	49	17	S	K	S1	K1	1
306	50	17	S	S	S1	S1	0
307	51	17	S	K	S1	K2	1
308	52	17	S	K	S1	K3	0
309	53	17	S	S	S1	S2	0
310	54	17	S	S	S1	S3	0
311	55	17	S	K	S1	K2	1
312	56	17	S	K	S1	K1	0
313	57	17	S	S	S1	S1	0
314	58	17	S	S	S1	S2	0
315	59	17	S	K	S1	K3	0
316	60	17	S	S	S1	S3	0
317	61	18	S	S	S1	S2	0
318	62	18	S	K	S1	K2	1
319	63	18	S	K	S1	K1	1
320	64	18	S	S	S1	S1	1
321	65	18	S	K	S1	K3	0
322	66	18	S	S	S1	S3	0
323	67	18	S	K	S1	K2	1
324	68	18	S	S	S1	S1	0
325	69	18	S	S	S1	S3	0
326	70	18	S	K	S1	K1	1
327	71	18	S	K	S1	K3	1
328	73	18	S	S	S1	S3	0
329	74	18	S	K	S1	K2	0
330	75	18	S	S	S1	S2	0
331	76	18	S	S	S1	S1	1
332	77	18	S	K	S1	K3	0
333	78	18	S	K	S1	K1	1
334	79	18	S	K	S1	K3	1
335	80	18	S	S	S1	S3	0
336	81	18	S	K	S1	K1	1
337	82	18	S	S	S1	S2	0
338	83	18	S	S	S1	S1	1
339	84	18	S	K	S1	K2	1
340	85	18	S	S	S1	S2	1
341	86	18	S	K	S1	K1	1
342	87	18	S	S	S1	S1	1
343	88	18	S	K	S1	K3	0
344	89	18	S	S	S1	S3	0
345	90	18	S	K	S1	K2	0
346	91	19	S	S	S1	S2	0
347	92	19	S	K	S1	K1	1
348	93	19	S	K	S1	K3	1
349	94	19	S	S	S1	S3	1
350	95	19	S	S	S1	S1	1
351	96	19	S	K	S1	K2	0
352	97	19	S	K	S1	K1	1
353	98	19	S	K	S1	K3	1
354	99	19	S	S	S1	S1	1
355	100	19	S	S	S1	S2	0
356	101	19	S	S	S1	S3	0
357	103	19	S	S	S1	S3	1
358	104	19	S	K	S1	K2	1
359	105	19	S	K	S1	K3	0
360	106	19	S	S	S1	S1	1
361	107	19	S	S	S1	S2	0
362	108	19	S	K	S1	K1	0
363	109	19	S	K	S1	K1	0
364	110	19	S	S	S1	S2	0
365	111	19	S	K	S1	K3	0
366	112	19	S	S	S1	S1	0
367	113	19	S	S	S1	S3	0
368	114	19	S	K	S1	K2	1
369	115	19	S	K	S1	K3	1
370	116	19	S	S	S1	S1	0
371	117	19	S	S	S1	S3	0
372	118	19	S	K	S1	K2	1
373	119	19	S	S	S1	S2	1
374	120	19	S	K	S1	K1	0
375	121	20	S	S	S1	S1	0
376	122	20	S	S	S1	S2	0
377	123	20	S	K	S1	K2	0
378	124	20	S	K	S1	K3	0
379	125	20	S	K	S1	K1	0
380	126	20	S	S	S1	S3	0
381	127	20	S	K	S1	K1	0
382	128	20	S	K	S1	K3	0
383	129	20	S	S	S1	S1	0
384	130	20	S	S	S1	S2	0
385	131	20	S	S	S1	S3	0
386	132	20	S	K	S1	K2	0
387	133	20	S	S	S1	S2	0
388	134	20	S	K	S1	K1	1
389	135	20	S	K	S1	K3	1
390	136	20	S	S	S1	S1	0
391	137	20	S	K	S1	K2	0
392	138	20	S	S	S1	S3	0
393	139	20	S	K	S1	K3	0
394	140	20	S	S	S1	S1	1
395	141	20	S	S	S1	S3	1
396	142	20	S	K	S1	K2	0
397	143	20	S	S	S1	S2	0
398	144	20	S	K	S1	K1	0
399	145	20	S	S	S1	S2	0
400	146	20	S	K	S1	K1	1
401	147	20	S	K	S1	K2	0
402	148	20	S	S	S1	S3	1
403	149	20	S	S	S1	S1	0
404	150	20	S	K	S1	K3	0
405	1	21	S	S	S2	S2	1
406	2	21	S	K	S2	K1	1
407	3	21	S	K	S2	K2	0
408	4	21	S	S	S2	S1	0
409	5	21	S	K	S2	K3	1
410	6	21	S	S	S2	S3	0
411	7	21	S	K	S2	K1	1
412	8	21	S	K	S2	K2	1
413	9	21	S	S	S2	S2	1
414	10	21	S	S	S2	S3	0
415	11	21	S	S	S2	S1	1
416	12	21	S	K	S2	K3	0
417	13	21	S	K	S2	K1	1
418	14	21	S	S	S2	S3	1
419	15	21	S	S	S2	S1	1
420	16	21	S	K	S2	K2	1
421	17	21	S	K	S2	K3	1
422	18	21	S	S	S2	S2	1
423	19	21	S	S	S2	S1	1
424	20	21	S	S	S2	S2	0
425	21	21	S	K	S2	K2	1
426	22	21	S	K	S2	K3	1
427	23	21	S	S	S2	S3	0
428	24	21	S	K	S2	K1	1
429	25	21	S	K	S2	K1	1
430	26	21	S	S	S2	S3	1
431	27	21	S	S	S2	S1	1
432	28	21	S	K	S2	K2	1
433	29	21	S	K	S2	K3	1
434	30	21	S	S	S2	S2	1
435	31	22	S	K	S2	K1	0
436	32	22	S	S	S2	S2	1
437	33	22	S	K	S2	K3	1
438	34	22	S	S	S2	S3	0
439	35	22	S	S	S2	S1	1
440	36	22	S	K	S2	K2	0
441	37	22	S	S	S2	S1	1
442	38	22	S	K	S2	K1	0
443	39	22	S	S	S2	S3	0
444	40	22	S	K	S2	K3	0
445	41	22	S	K	S2	K2	1
446	42	22	S	S	S2	S2	1
447	43	22	S	S	S2	S2	1
448	44	22	S	K	S2	K2	1
449	45	22	S	K	S2	K1	0
450	46	22	S	K	S2	K3	1
451	47	22	S	S	S2	S1	0
452	48	22	S	S	S2	S3	0
453	49	22	S	K	S2	K1	1
454	50	22	S	S	S2	S1	1
455	51	22	S	K	S2	K2	1
456	52	22	S	K	S2	K3	0
457	53	22	S	S	S2	S2	1
458	54	22	S	S	S2	S3	1
459	55	22	S	K	S2	K2	1
460	56	22	S	K	S2	K1	1
461	57	22	S	S	S2	S1	0
462	58	22	S	S	S2	S2	1
463	59	22	S	K	S2	K3	1
464	60	22	S	S	S2	S3	1
465	61	23	S	S	S2	S2	1
466	62	23	S	K	S2	K2	0
467	63	23	S	K	S2	K1	1
468	64	23	S	S	S2	S1	1
469	65	23	S	K	S2	K3	1
470	67	23	S	K	S2	K2	1
471	68	23	S	S	S2	S1	1
472	69	23	S	S	S2	S3	1
473	70	23	S	K	S2	K1	1
474	71	23	S	K	S2	K3	1
475	72	23	S	S	S2	S2	1
476	73	23	S	S	S2	S3	0
477	74	23	S	K	S2	K2	0
478	75	23	S	S	S2	S2	1
479	76	23	S	S	S2	S1	0
480	77	23	S	K	S2	K3	1
481	78	23	S	K	S2	K1	1
482	79	23	S	K	S2	K3	1
483	80	23	S	S	S2	S3	1
484	81	23	S	K	S2	K1	0
485	82	23	S	S	S2	S2	0
486	83	23	S	S	S2	S1	1
487	84	23	S	K	S2	K2	1
488	85	23	S	S	S2	S2	1
489	86	23	S	K	S2	K1	1
490	87	23	S	S	S2	S1	1
491	88	23	S	K	S2	K3	1
492	89	23	S	S	S2	S3	0
493	90	23	S	K	S2	K2	1
494	91	24	S	S	S2	S2	0
495	92	24	S	K	S2	K1	1
496	93	24	S	K	S2	K3	1
497	94	24	S	S	S2	S3	0
498	95	24	S	S	S2	S1	1
499	96	24	S	K	S2	K2	0
500	97	24	S	K	S2	K1	0
501	98	24	S	K	S2	K3	0
502	99	24	S	S	S2	S1	1
503	100	24	S	S	S2	S2	1
504	101	24	S	S	S2	S3	1
505	102	24	S	K	S2	K2	0
506	103	24	S	S	S2	S3	1
507	104	24	S	K	S2	K2	1
508	105	24	S	K	S2	K3	0
509	106	24	S	S	S2	S1	1
510	107	24	S	S	S2	S2	1
511	108	24	S	K	S2	K1	0
512	109	24	S	K	S2	K1	1
513	110	24	S	S	S2	S2	1
514	111	24	S	K	S2	K3	0
515	112	24	S	S	S2	S1	0
516	114	24	S	K	S2	K2	0
517	115	24	S	K	S2	K3	1
518	116	24	S	S	S2	S1	0
519	117	24	S	S	S2	S3	1
520	119	24	S	S	S2	S2	1
521	120	24	S	K	S2	K1	1
522	121	25	S	S	S2	S1	1
523	122	25	S	S	S2	S2	1
524	123	25	S	K	S2	K2	1
525	124	25	S	K	S2	K3	1
526	125	25	S	K	S2	K1	0
527	126	25	S	S	S2	S3	1
528	127	25	S	K	S2	K1	1
529	128	25	S	K	S2	K3	1
530	129	25	S	S	S2	S1	1
531	130	25	S	S	S2	S2	1
532	131	25	S	S	S2	S3	1
533	132	25	S	K	S2	K2	1
534	133	25	S	S	S2	S2	1
535	134	25	S	K	S2	K1	1
536	135	25	S	K	S2	K3	1
537	136	25	S	S	S2	S1	1
538	137	25	S	K	S2	K2	1
539	138	25	S	S	S2	S3	1
540	140	25	S	S	S2	S1	1
541	141	25	S	S	S2	S3	0
542	142	25	S	K	S2	K2	1
543	143	25	S	S	S2	S2	1
544	145	25	S	S	S2	S2	1
545	148	25	S	S	S2	S3	1
546	149	25	S	S	S2	S1	1
547	150	25	S	K	S2	K3	1

## Sheet: performance
nohelp	mark	block	Rt	Ro	St	So	leaves	log leaves	biom	log biom	mycorrhizal colonization
1	11	1	K	S	K1	S1	7	0.845098	139	2.14301	0
2	23	1	K	S	K1	S3	8	0.90309	145	2.16137	10.989
3	36	2	K	K	K1	K2	1	0	18	1.25527	32.7273
4	43	2	K	S	K1	S2	2	0.30103	29	1.4624	56.8493
5	56	2	K	K	K1	K1	1	0	9	0.954243	2.43902
6	58	2	K	S	K1	S2	1	0	17	1.23045	62.6506
7	70	3	K	K	K1	K1	3	0.477121	53	1.72428	41.3333
8	71	3	K	K	K1	K3	4	0.60206	119	2.07555	96.4912
9	72	3	K	S	K1	S2	3	0.477121	159	2.2014	77.8261
10	73	3	K	S	K1	S3	1	0	117	2.06819	87.2727
11	74	3	K	K	K1	K2	2	0.30103	41	1.61278	30.303
12	78	3	K	K	K1	K1	3	0.477121	93	1.96848	39.5062
13	82	3	K	S	K1	S2	1	0	90	1.95424	92.1053
14	83	3	K	S	K1	S1	1	0	107	2.02938	83.6957
15	89	3	K	S	K1	S3	1	0	78	1.89209	71.3568
16	102	4	K	K	K1	K2	2	0.30103	8	0.90309	27.5862
17	104	4	K	K	K1	K2	1	0	33	1.51851	45.3846
18	105	4	K	K	K1	K3	1	0	50	1.69897	29.1667
19	107	4	K	S	K1	S2	3	0.477121
20	110	4	K	S	K1	S2	1	0	41	1.61278	39.726
21	112	4	K	S	K1	S1	3	0.477121	81	1.90849	58.2192
22	113	4	K	S	K1	S1	3	0.477121	81	1.90849	67.8392
23	114	4	K	S	K1	S3	3	0.477121	133	2.12385	32.0513
24	115	4	K	K	K1	K3	4	0.60206	44	1.64345	63.9706
25	117	4	K	S	K1	S3	2	0.30103	118	2.07188	79.7688
26	118	4	K	K	K1	K2	2	0.30103	139	2.14301	74
27	120	4	K	K	K1	K1	1	0	78	1.89209	17.9245
28	125	5	K	K	K1	K1	4	0.60206	75	1.87506	33.6735
29	128	5	K	K	K1	K3	2	0.30103	27	1.43136	80
30	130	5	K	S	K1	S2	3	0.477121
31	136	5	K	S	K1	S1	4	0.60206
32	147	5	K	K	K1	K2	22	1.34242	304	2.48287	67.0732
33	2	11	K	K	K3	K1	2	0.30103	30	1.47712	62.2881
34	3	11	K	K	K3	K2	2	0.30103	28	1.44716	45.3416
35	5	11	K	K	K3	K3	7	0.845098	94	1.97313	47.3684
36	7	11	K	K	K3	K1	2	0.30103	72	1.85733	70.4698
37	8	11	K	K	K3	K2	1	0	64	1.80618	82.1053
38	10	11	K	S	K3	S3	5	0.69897	154	2.18752	61.6438
39	12	11	K	K	K3	K3	4	0.60206	109	2.03743	29.8137
40	13	11	K	K	K3	K1	14	1.14613	708	2.85003	33.1288
41	22	11	K	K	K3	K3	4	0.60206	223	2.3483
43	24	11	K	K	K3	K1	1	0	70	1.8451	82.8221
44	25	11	K	K	K3	K1	4	0.60206	15	1.17609	61.6667
45	26	11	K	S	K3	S3	7	0.845098	121	2.08279	83.432
46	27	11	K	S	K3	S1	6	0.778151	86	1.9345	87.9781
47	28	11	K	K	K3	K2	1	0	112	2.04922	61.165
48	31	12	K	K	K3	K1	12	1.07918	794	2.89982	66.9065
49	32	12	K	S	K3	S2	3	0.477121	164	2.21484	83.5443
50	33	12	K	K	K3	K3	3	0.477121	137	2.13672	90.604
51	35	12	K	S	K3	S1	1	0	29	1.4624
52	37	12	K	S	K3	S1	6	0.778151	164	2.21484	88.535
53	38	12	K	K	K3	K1	3	0.477121	220	2.34242	51.6556
54	42	12	K	S	K3	S2	9	0.954243	169	2.22789	96.4286
55	44	12	K	K	K3	K2	2	0.30103	46	1.66276	100
56	45	12	K	K	K3	K1	3	0.477121	188	2.27416	90.6736
57	48	12	K	S	K3	S3	5	0.69897	1104	3.04297	76.8868
58	50	12	K	S	K3	S1	4	0.60206	291	2.46389	86.4198
59	51	12	K	K	K3	K2	15	1.17609	196	2.29226	75.4098
60	52	12	K	K	K3	K3	4	0.60206	211	2.32428	77.7027
61	53	12	K	S	K3	S2	6	0.778151	233	2.36736	92.6829
62	55	12	K	K	K3	K2	3	0.477121	128	2.10721	82.906
63	56	12	K	K	K3	K1	4	0.60206	283	2.45179	92.6966
64	57	12	K	S	K3	S1	1	0	150	2.17609	97.7099
65	58	12	K	S	K3	S2	2	0.30103	116	2.06446	91.0256
66	59	12	K	K	K3	K3	9	0.954243	56	1.74819	79.5322
67	61	13	K	S	K3	S2	5	0.69897	338	2.52892	86.8056
68	62	13	K	K	K3	K2	5	0.69897	403	2.60531	50.3226
69	66	13	K	S	K3	S3	3	0.477121	90	1.95424	85.641
70	67	13	K	K	K3	K2	2	0.30103	45	1.65321	78.2609
71	68	13	K	S	K3	S1	5	0.69897	286	2.45637	95.6693
72	69	13	K	S	K3	S3	3	0.477121	47	1.6721	84.8276
73	70	13	K	K	K3	K1	5	0.69897	65	1.81291	94.9367
74	72	13	K	S	K3	S2	5	0.69897	272	2.43457	91.0959
75	75	13	K	S	K3	S2	5	0.69897	42	1.62325	76.4045
76	78	13	K	K	K3	K1	13	1.11394	162	2.20952	63.0573
77	81	13	K	K	K3	K1	3	0.477121	12	1.07918
78	83	13	K	S	K3	S1	7	0.845098	336	2.52634	97.7401
79	84	13	K	K	K3	K2	2	0.30103	404	2.60638	79.0123
80	85	13	K	S	K3	S2	20	1.30103	484	2.68485	97.1631
81	86	13	K	K	K3	K1	7	0.845098	165	2.21748
82	89	13	K	S	K3	S3	9	0.954243	825	2.91645	94.9275
83	94	14	K	S	K3	S3	4	0.60206	942	2.97405	64.5833
84	96	14	K	K	K3	K2	2	0.30103	123	2.08991
85	100	14	K	S	K3	S2	11	1.04139	69	1.83885
86	104	14	K	K	K3	K2	5	0.69897	74	1.86923
87	105	14	K	K	K3	K3	4	0.60206	149	2.17319	84.0237
88	107	14	K	S	K3	S2	6	0.778151	490	2.6902	98.19
89	110	14	K	S	K3	S2	2	0.30103	73	1.86332	98
90	111	14	K	K	K3	K3	2	0.30103	296	2.47129	37.5
91	112	14	K	S	K3	S1	2	0.30103			87.5
92	114	14	K	K	K3	K2	3	0.477121	24	1.38021
93	118	14	K	K	K3	K2	12	1.07918	487	2.68753
94	122	15	K	S	K3	S2	2	0.30103	76	1.88081
95	123	15	K	K	K3	K2	3	0.477121	74	1.86923
96	126	15	K	S	K3	S3	3	0.477121	30	1.47712
97	127	15	K	K	K3	K1	2	0.30103	298	2.47422
98	128	15	K	K	K3	K3	2	0.30103	519	2.71517	85.2349
99	129	15	K	S	K3	S1	4	0.60206	247	2.3927	94.1558
100	131	15	K	S	K3	S3	5	0.69897	11	1.04139
101	132	15	K	K	K3	K2	1	0	312	2.49415
102	134	15	K	K	K3	K1	6	0.778151	252	2.4014
103	135	15	K	K	K3	K3	9	0.954243	201	2.3032
104	136	15	K	S	K3	S1	9	0.954243	392	2.59329
105	137	15	K	K	K3	K2	3	0.477121	137	2.13672
106	138	15	K	S	K3	S3	5	0.69897	42	1.62325
107	140	15	K	S	K3	S1	9	0.954243	112	2.04922
108	144	15	K	K	K3	K1	4	0.60206	76	1.88081
109	145	15	K	S	K3	S2	4	0.60206	387	2.58771
110	148	15	K	S	K3	S3	1	0	247	2.3927
111	1	16	S	S	S1	S2	3	0.477121	63	1.79934	94.8864
112	2	16	S	K	S1	K1	2	0.30103	161	2.20683	78.3505
113	3	16	S	K	S1	K2	3	0.477121	70	1.8451	82.6087
114	4	16	S	S	S1	S1	3	0.477121			91.358
115	5	16	S	K	S1	K3	8	0.90309			89.2405
116	6	16	S	S	S1	S3	5	0.69897			98.4615
117	8	16	S	K	S1	K2	4	0.60206	40	1.60206	84.1463
118	11	16	S	S	S1	S1	5	0.69897	215	2.33244	86.1111
119	13	16	S	K	S1	K1	3	0.477121	164	2.21484	91.4027
120	15	16	S	S	S1	S1	5	0.69897	99	1.99564	93.2203
121	16	16	S	K	S1	K2	1	0	209	2.32015	88.2883
122	17	16	S	K	S1	K3	1	0
123	19	16	S	S	S1	S1	2	0.30103	78	1.89209	88.6598
124	20	16	S	S	S1	S2	5	0.69897	47	1.6721	81.0811
125	22	16	S	K	S1	K3	1	0	35	1.54407	66.8605
126	24	16	S	K	S1	K1	1	0	176	2.24551	55.9211
127	25	16	S	K	S1	K1	2	0.30103
128	28	16	S	K	S1	K2	3	0.477121	9	0.954243	78.2609
129	29	16	S	K	S1	K3	4	0.60206	272	2.43457	92.3077
130	30	16	S	S	S1	S2	2	0.30103	65	1.81291	90.6863
131	31	17	S	K	S1	K1	3	0.477121
132	33	17	S	K	S1	K3	7	0.845098	15	1.17609
133	34	17	S	S	S1	S3	10	1	172	#REF!	86.4407
134	35	17	S	S	S1	S1	10	1
135	36	17	S	K	S1	K2	4	0.60206	351	#REF!	82.7586
136	37	17	S	S	S1	S1	4	0.60206	25	1.39794	72.1461
137	40	17	S	K	S1	K3	7	0.845098	22	#REF!	85.7143
138	41	17	S	K	S1	K2	3	0.477121	10	#REF!	47.7941
139	42	17	S	S	S1	S2	1	0	56	1.74819	100
140	45	17	S	K	S1	K1	3	0.477121	8	#REF!	93.5065
141	49	17	S	K	S1	K1	4	0.60206	361	#REF!	35.4839
142	51	17	S	K	S1	K2	4	0.60206	14	#REF!	85.9649
143	55	17	S	K	S1	K2	2	0.30103	189	#REF!	82.8431
144	62	18	S	K	S1	K2	1	0	32	1.50515	81.3131
145	63	18	S	K	S1	K1	5	0.69897
146	64	18	S	S	S1	S1	3	0.477121			96.2617
147	67	18	S	K	S1	K2	5	0.69897	130	2.11394	79.3103
148	70	18	S	K	S1	K1	4	0.60206			70.5882
149	71	18	S	K	S1	K3	4	0.60206			93.4579
150	76	18	S	S	S1	S1	2	0.30103	330	2.51851	84.2365
151	78	18	S	K	S1	K1	3	0.477121	429	2.63246	78.97
152	79	18	S	K	S1	K3	4	0.60206			79.2593
153	81	18	S	K	S1	K1	3	0.477121	106	2.02531	94.1176
154	83	18	S	S	S1	S1	4	0.60206			99.3789
155	84	18	S	K	S1	K2	2	0.30103	39	1.59106	50
156	85	18	S	S	S1	S2	4	0.60206			99.1736
157	86	18	S	K	S1	K1	1	0	66	1.81954	100
158	87	18	S	S	S1	S1	3	0.477121
159	92	19	S	K	S1	K1	2	0.30103	43	1.63347
160	93	19	S	K	S1	K3	2	0.30103			76.5217
161	94	19	S	S	S1	S3	3	0.477121	81	1.90849	100
162	95	19	S	S	S1	S1	3	0.477121	7	0.845098
163	97	19	S	K	S1	K1	3	0.477121	24	1.38021
164	98	19	S	K	S1	K3	2	0.30103			93.617
165	99	19	S	S	S1	S1	1	0	62	1.79239	100
166	104	19	S	K	S1	K2	3	0.477121	14	1.14613
167	103	19	S	S	S1	S3	8	0.90309	55	1.74036	81.8182
168	106	19	S	S	S1	S1	2	0.30103	42	1.62325	83.6066
169	114	19	S	K	S1	K2	3	0.477121	25	1.39794
170	115	19	S	K	S1	K3	4	0.60206	1	#REF!
171	118	19	S	K	S1	K2	2	0.30103	54	1.73239
172	119	19	S	S	S1	S2	3	0.477121	23	1.36173	86.9565
173	134	20	S	K	S1	K1	2	0.30103	8	0.90309
174	135	20	S	K	S1	K3	2	0.30103	14	1.14613	68.6567
175	140	20	S	S	S1	S1	5	0.69897	30	1.47712	78.2609
176	141	20	S	S	S1	S3	5	0.69897	12	1.07918	75.1938
177	146	20	S	K	S1	K1	8	0.90309	22	1.34242
178	148	20	S	S	S1	S3	2	0.30103	15	1.17609	96.875
179	1	21	S	S	S2	S2	1	0
180	2	21	S	K	S2	K1	3	0.477121	273	2.43616	52.0408
181	5	21	S	K	S2	K3	1	0	310	2.49136	80.2139
182	7	21	S	K	S2	K1	5	0.69897	293	2.46687	86.911
183	8	21	S	K	S2	K2	5	0.69897	258	2.41162	76.3514
184	9	21	S	S	S2	S2	4	0.60206	83	1.91908	89.4737
185	11	21	S	S	S2	S1	4	0.60206	165	2.21748	99.3548
186	13	21	S	K	S2	K1	7	0.845098	450	2.65321	89.4231
187	14	21	S	S	S2	S3	7	0.845098	116	2.06446	96.988
188	15	21	S	S	S2	S1	6	0.778151	323	2.5092	98.7421
189	16	21	S	K	S2	K2	3	0.477121	480	2.68124	96.0265
190	17	21	S	K	S2	K3	4	0.60206	425	2.62839	84.8921
191	18	21	S	S	S2	S2	11	1.04139	233	2.36736	92.7419
192	19	21	S	S	S2	S1	12	1.07918	448	2.65128	87.963
193	21	21	S	K	S2	K2	3	0.477121	188	2.27416	78.4314
194	22	21	S	K	S2	K3	11	1.04139	154	2.18752	86.385
195	24	-	S	K	S2	K1	2	0.30103	73	1.86332	55.5556
196	25	21	S	K	S2	K1	13	1.11394	445	2.64836	84.3023
197	26	21	S	S	S2	S3	10	1	231	2.36361	96.2733
198	27	21	S	S	S2	S1	10	1	269	2.42975	98.1366
199	28	21	S	K	S2	K2	5	0.69897	74	1.86923	93.5294
200	29	21	S	K	S2	K3	5	0.69897	144	2.15836	95.2381
201	30	21	S	S	S2	S2	9	0.954243	132	2.12057	96.6667
202	32	22	S	S	S2	S2	4	0.60206	506	2.70415	92.6471
203	33	22	S	K	S2	K3	7	0.845098	402	2.60423	83.4862
204	35	22	S	S	S2	S1	7	0.845098	208	2.31806
205	37	22	S	S	S2	S1	9	0.954243	219	2.34044	93.5484
206	41	22	S	K	S2	K2	7	0.845098	384	2.58433	89.7143
207	42	22	S	S	S2	S2	3	0.477121	87	1.93952	91.8919
208	43	22	S	S	S2	S2	4	0.60206	120	2.07918	45.5696
209	44	22	S	K	S2	K2	4	0.60206	267	2.42651	29.2683
210	46	22	S	K	S2	K3	5	0.69897	28	1.44716	6.45161
211	49	22	S	K	S2	K1	5	0.69897	203	2.3075	86.3636
212	50	22	S	S	S2	S1	5	0.69897	123	2.08991	92.3077
213	51	22	S	K	S2	K2	2	0.30103	166	2.22011	81.9048
214	54	22	S	S	S2	S3	6	0.778151	43	1.63347
215	53	22	S	S	S2	S2	17	1.23045	241	2.38202	89.0411
216	55	22	S	K	S2	K2	3	0.477121	196	2.29226	93.8776
217	56	22	S	K	S2	K1	4	0.60206	179	2.25285	91.5094
218	58	22	S	S	S2	S2	9	0.954243	209	2.32015	87.5776
219	59	22	S	K	S2	K3	6	0.778151	227	2.35603	64.557
220	60	22	S	S	S2	S3	8	0.90309	195	2.29003	73.0061
221	61	23	S	S	S2	S2	1	0
222	63	23	S	K	S2	K1	4	0.60206	53	1.72428
223	64	23	S	S	S2	S1	6	0.778151	234	2.36922	86.3636
224	65	23	S	K	S2	K3	7	0.845098	94	1.97313	64.7619
225	67	23	S	K	S2	K2	5	0.69897	250	2.39794	86.6197
226	68	23	S	S	S2	S1	7	0.845098
227	69	23	S	S	S2	S3	4	0.60206	8	0.90309
228	70	23	S	K	S2	K1	4	0.60206	70	1.8451	57.7465
229	71	23	S	K	S2	K3	6	0.778151	106	2.02531	61.2613
230	72	23	S	S	S2	S2	20	1.30103	613	2.78746
231	75	23	S	S	S2	S2	4	0.60206	170	2.23045	85.7143
232	77	23	S	K	S2	K3	5	0.69897	170	2.23045	61.2245
233	78	23	S	K	S2	K1	5	0.69897	50	1.69897	47.8261
234	79	23	S	K	S2	K3	2	0.30103	46	1.66276
235	80	23	S	S	S2	S3	2	0.30103	46	1.66276
236	83	23	S	S	S2	S1	7	0.845098	282	2.45025	94.2446
237	84	23	S	K	S2	K2	4	0.60206	153	2.18469	65.0602
238	85	23	S	S	S2	S2	4	0.60206	130	2.11394
239	86	23	S	K	S2	K1	3	0.477121	8	0.90309
240	87	23	S	S	S2	S1	4	0.60206	133	2.12385	93.2515
241	88	23	S	K	S2	K3	9	0.954243	80	1.90309
242	90	23	S	K	S2	K2	8	0.90309	133	2.12385
243	92	24	S	K	S2	K1	2	0.30103	47	1.6721	52.7778
244	93	24	S	K	S2	K3	6	0.778151	86	1.9345
245	95	24	S	S	S2	S1	8	0.90309	83	1.91908	67.5676
246	99	24	S	S	S2	S1	9	0.954243	160	2.20412
247	100	24	S	S	S2	S2	26	1.41497	396	2.5977
248	101	24	S	S	S2	S3	7	0.845098	364	2.5611	98.9796
249	103	24	S	S	S2	S3	10	1	292	2.46538	100
250	104	24	S	K	S2	K2	4	0.60206	96	1.98227
251	106	24	S	S	S2	S1	12	1.07918	126	2.10037
252	107	24	S	S	S2	S2	18	1.25527	127	2.1038
253	109	24	S	K	S2	K1	8	0.90309	31	1.49136
254	110	24	S	S	S2	S2	4	0.60206	23	1.36173
255	115	24	S	K	S2	K3	13	1.11394	308	2.48855
256	117	24	S	S	S2	S3	5	0.69897	294	2.46835	97.4576
257	119	24	S	S	S2	S2	5	0.69897	282	2.45025
258	120	24	S	K	S2	K1	2	0.30103	45	1.65321
259	121	25	S	S	S2	S1	3	0.477121	51	1.70757
260	122	25	S	S	S2	S2	7	0.845098	87	1.93952
261	123	25	S	K	S2	K2	4	0.60206	9	0.954243
262	124	25	S	K	S2	K3	7	0.845098	19	1.27875
263	126	25	S	S	S2	S3	6	0.778151	197	2.29447	94.5578
264	127	25	S	K	S2	K1	2	0.30103	15	1.17609
265	128	25	S	K	S2	K3	4	0.60206	88	1.94448
266	129	25	S	S	S2	S1	26	1.41497	416	2.61909
267	130	25	S	S	S2	S2	6	0.778151	54	1.73239
268	131	25	S	S	S2	S3	6	0.778151	28	1.44716
269	132	25	S	K	S2	K2	3	0.477121	83	1.91908
270	133	25	S	S	S2	S2	8	0.90309	162	2.20952
271	134	25	S	K	S2	K1	5	0.69897	37	1.5682
272	135	25	S	K	S2	K3	13	1.11394	34	1.53148
273	136	25	S	S	S2	S1	11	1.04139	336	2.52634
274	137	25	S	K	S2	K2	3	0.477121	18	1.25527
275	138	25	S	S	S2	S3	5	0.69897	29	1.4624
276	140	25	S	S	S2	S1	2	0.30103	17	1.23045
277	142	25	S	K	S2	K2	2	0.30103	11	1.04139
278	143	25	S	S	S2	S2	11	1.04139	44	1.64345
279	145	25	S	S	S2	S2	4	0.60206	40	1.60206
280	148	25	S	S	S2	S3	6	0.778151	111	2.04532	90.566
281	149	25	S	S	S2	S1	4	0.60206	18	1.25527
282	150	25	S	K	S2	K3	3	0.477121	12	1.07918

## Sheet: explanation
Pánková H., Raabová J., Münzbergová, Z. (2014) Data from: Mycorrhizal symbiosis and local adaptation in Aster amellus: a field transplant experiment.
Description
sheet survival	nohelp	Ordering Numbers
	mark	The number of the plant in the field
	block	Block within a target site (row)
	Rt	Target region
	Ro	Region of origin
	St	Target site
	So	Site of origin
	surv2009	Survival in 2009
sheet performance	nohelp	Ordering Numbers
	mark	The number of the plant in the field
	block	Block within a target site (row)
	Rt	Target region
	Ro	Region of origin
	St	Target site
	So	Site of origin
	leaves	Number of leaves in 2009
	log leaves	logarithm of number of leaves
	biom	Aboveground biomass (mg)
	log biom	logarithm of biomass
	mycorrhizal colonization	colonization of the roots by mycorrhizal fungi (%)
